# Supplementary material for: Mapping protein interactions by combining antibody affinity maturation and mass spectrometry
Source: Anal Biochem. 2011 Oct 1;417(1):25–35. doi: 10.1016/j.ab.2011.05.005 (PMC3171153; doi:10.1016/j.ab.2011.05.005)
Supplement: Supplementary data 9 [file mmc9.zip]

Archive with 1 entries (1 files):
- psang10_HC.gb
